# Supplementary material for: Switching from Intravenous to Subcutaneous Biological Therapy for Inflammatory Bowel Disease Patients Remains a Challenge
Source: J Clin Med. 2024 Feb 27;13(5):1357. doi: 10.3390/jcm13051357 (PMC10932065; doi:10.3390/jcm13051357)
Supplement: Supplementary file 1 [file jcm-13-01357-s001.zip]

Archive with 3 entries (3 files):
- Questionnaire S1.pdf
- Table S1.pdf
- Table S2.pdf
